# Supplementary material for: Iodine and Selenium Biofortification of Chervil Plants Treated with Silicon Nanoparticles
Source: Plants (Basel). 2021 Nov 20;10(11):2528. doi: 10.3390/plants10112528 (PMC8618568; doi:10.3390/plants10112528)
Supplement: Supplementary file 1 [file plants-10-02528-s001.zip]

Archive with 1 entries (1 files):
- plants-1473353-supdone.pdf
